# Supplementary material for: Deep-Cavity Calix[4]naphth[4]arene Macrocycles: Synthesis, Conformational Features, and Solid-State Structures
Source: Molecules. 2024 Aug 31;29(17):4142. doi: 10.3390/molecules29174142 (PMC11396966; doi:10.3390/molecules29174142)
Supplement: Supplementary file 1 [file molecules-29-04142-s001.zip]

Archive with 7 entries (5 files):
- molecules-3165340-supplementary/
- molecules-3165340-supplementary/Nuova cartella/
- molecules-3165340-supplementary/Nuova cartella/2373754_CP82-data_platon_sq_file002.pdf
- molecules-3165340-supplementary/Nuova cartella/2373754_x.cif
- molecules-3165340-supplementary/Nuova cartella/2373755_CP62-data_platon_sq_file004.pdf
- molecules-3165340-supplementary/Nuova cartella/2373755_x.cif
- molecules-3165340-supplementary/Nuova cartella/Supplementary Information.pdf
