# Supplementary material for: Deep-Cavity Calix[4]naphth[4]arene Macrocycles: Synthesis, Conformational Features, and Solid-State Structures
Source: Molecules. 2024 Aug 31;29(17):4142. doi: 10.3390/molecules29174142 (PMC11396966; doi:10.3390/molecules29174142)
Supplement: Supplementary file 1 [file molecules-29-04142-s001.zip › molecules-3165340-supplementary/Nuova cartella/2373754_x.cif]

#######################################################################
#
# This file contains crystal structure data downloaded from the
# Cambridge Structural Database (CSD) hosted by the Cambridge
# Crystallographic Data Centre (CCDC).
#
# Full information about CCDC data access policies and citation
# guidelines are available at http://www.ccdc.cam.ac.uk/access/V1
#
# Audit and citation data items may have been added by the CCDC.
# Please retain this information to preserve the provenance of
# this file and to allow appropriate attribution of the data.
#
#######################################################################

data_platon_sq
_database_code_depnum_ccdc_archive 'CCDC 2373754'
loop_
_audit_author_name
_audit_author_address
'Neal Hickey'
;University of Trieste
Italy
;
_audit_update_record
;
2024-07-26 deposited with the CCDC.	2024-07-30 downloaded from the CCDC.
;

_audit_creation_method           SHELXL-2018/3
_shelx_SHELXL_version_number     2018/3
_chemical_name_systematic        ?
_chemical_name_common            ?
_chemical_melting_point          ?
_chemical_formula_moiety         'C100 H112 O12, 2.7(C H2 Cl2)'
_chemical_formula_sum            'C102.70 H117.40 Cl5.40 O12'
_chemical_formula_weight         1735.19

loop_
_atom_type_symbol
_atom_type_description
_atom_type_scat_dispersion_real
_atom_type_scat_dispersion_imag
_atom_type_scat_source
C C 0.0030 0.0016 'International Tables Vol C Tables 4.2.6.8 and 6.1.1.4'
H H 0.0000 0.0000 'International Tables Vol C Tables 4.2.6.8 and 6.1.1.4'
O O 0.0105 0.0059 'International Tables Vol C Tables 4.2.6.8 and 6.1.1.4'
Cl Cl 0.1484 0.1585 'International Tables Vol C Tables 4.2.6.8 and 6.1.1.4'

_space_group_crystal_system      monoclinic
_space_group_IT_number           15
_space_group_name_H-M_alt        'C 2/c'
_space_group_name_Hall           '-C 2yc'

_shelx_space_group_comment
;
The symmetry employed for this shelxl refinement is uniquely defined
by the following loop, which should always be used as a source of
symmetry information in preference to the above space-group names.
They are only intended as comments.
;

loop_
_space_group_symop_operation_xyz
'x, y, z'
'-x, y, -z+1/2'
'x+1/2, y+1/2, z'
'-x+1/2, y+1/2, -z+1/2'
'-x, -y, -z'
'x, -y, z-1/2'
'-x+1/2, -y+1/2, -z'
'x+1/2, -y+1/2, z-1/2'

_cell_length_a                   37.144(4)
_cell_length_b                   9.6740(10)
_cell_length_c                   28.767(3)
_cell_angle_alpha                90
_cell_angle_beta                 113.448(9)
_cell_angle_gamma                90
_cell_volume                     9483.3(18)
_cell_formula_units_Z            4
_cell_measurement_temperature    100(2)
_cell_measurement_reflns_used    43456
_cell_measurement_theta_min      1.177
_cell_measurement_theta_max      29.740

_exptl_crystal_description       prism
_exptl_crystal_colour            colourless
_exptl_crystal_density_meas      ?
_exptl_crystal_density_method    ?
_exptl_crystal_density_diffrn    1.215
_exptl_crystal_F_000             3686
_exptl_transmission_factor_min   ?
_exptl_transmission_factor_max   ?
_exptl_crystal_size_max          0.100
_exptl_crystal_size_mid          0.050
_exptl_crystal_size_min          0.020
_exptl_absorpt_coefficient_mu    0.221
_shelx_estimated_absorpt_T_min   ?
_shelx_estimated_absorpt_T_max   ?
_exptl_absorpt_correction_type   ?
_exptl_absorpt_correction_T_min  ?
_exptl_absorpt_correction_T_max  ?
_exptl_absorpt_process_details   ?
_exptl_absorpt_special_details   ?
_diffrn_ambient_temperature      100(2)
_diffrn_radiation_wavelength     0.700
_diffrn_radiation_type           synchrotron
_diffrn_source                   x-ray
_diffrn_measurement_device_type  'Dectris Pilatus 2M'
_diffrn_measurement_method       'Rotating Crystal'
_diffrn_detector_area_resol_mean ?
_diffrn_reflns_number            83576
_diffrn_reflns_av_unetI/netI     0.0155
_diffrn_reflns_av_R_equivalents  0.0247
_diffrn_reflns_limit_h_min       -52
_diffrn_reflns_limit_h_max       52
_diffrn_reflns_limit_k_min       -13
_diffrn_reflns_limit_k_max       13
_diffrn_reflns_limit_l_min       -38
_diffrn_reflns_limit_l_max       37
_diffrn_reflns_theta_min         1.177
_diffrn_reflns_theta_max         29.740
_diffrn_reflns_theta_full        24.835
_diffrn_measured_fraction_theta_max 0.929
_diffrn_measured_fraction_theta_full 0.969
_diffrn_reflns_Laue_measured_fraction_max 0.929
_diffrn_reflns_Laue_measured_fraction_full 0.969
_diffrn_reflns_point_group_measured_fraction_max 0.929
_diffrn_reflns_point_group_measured_fraction_full 0.969
_reflns_number_total             13143
_reflns_number_gt                10617
_reflns_threshold_expression     'I > 2\s(I)'
_reflns_Friedel_coverage         0.000
_reflns_Friedel_fraction_max     .
_reflns_Friedel_fraction_full    .

_reflns_special_details
;
 Reflections were merged by SHELXL according to the crystal
 class for the calculation of statistics and refinement.

 Structure factors included contributions from the .fab file.

 _reflns_Friedel_fraction is defined as the number of unique
 Friedel pairs measured divided by the number that would be
 possible theoretically, ignoring centric projections and
 systematic absences.
;

_computing_data_collection       'Elettra XRD1 Data Collection SW'
_computing_cell_refinement       'XDS (Kabasch 2010)'
_computing_data_reduction        XDS
_computing_structure_solution    'SHELXT 2018/2 (Sheldrick, 2018)'
_computing_structure_refinement  'SHELXL-2018/3 (Sheldrick, 2018)'
_computing_molecular_graphics    ?
_computing_publication_material  'WinGX publication routines (Farrugia, 2012)'
_refine_special_details          SQUEEZE
_refine_ls_structure_factor_coef Fsqd
_refine_ls_matrix_type           full
_refine_ls_weighting_scheme      calc
_refine_ls_weighting_details
'w=1/[\s^2^(Fo^2^)+(0.1391P)^2^+6.7041P] where P=(Fo^2^+2Fc^2^)/3'
_atom_sites_solution_primary     ?
_atom_sites_solution_secondary   ?
_atom_sites_solution_hydrogens   geom
_refine_ls_hydrogen_treatment    constr
_refine_ls_extinction_method     'SHELXL-2018/3 (Sheldrick 2018)'
_refine_ls_extinction_coef       0.0036(4)
_refine_ls_extinction_expression Fc^*^=kFc[1+0.001xFc^2^\l^3^/sin(2\q)]^-1/4^
_refine_ls_number_reflns         13143
_refine_ls_number_parameters     518
_refine_ls_number_restraints     0
_refine_ls_R_factor_all          0.0854
_refine_ls_R_factor_gt           0.0752
_refine_ls_wR_factor_ref         0.2379
_refine_ls_wR_factor_gt          0.2255
_refine_ls_goodness_of_fit_ref   1.029
_refine_ls_restrained_S_all      1.029
_refine_ls_shift/su_max          0.001
_refine_ls_shift/su_mean         0.000

loop_
_atom_site_label
_atom_site_type_symbol
_atom_site_fract_x
_atom_site_fract_y
_atom_site_fract_z
_atom_site_U_iso_or_equiv
_atom_site_adp_type
_atom_site_occupancy
_atom_site_site_symmetry_order
_atom_site_calc_flag
_atom_site_refinement_flags_posn
_atom_site_refinement_flags_adp
_atom_site_refinement_flags_occupancy
_atom_site_disorder_assembly
_atom_site_disorder_group
C101 C 0.38264(5) 0.1298(2) 0.52836(7) 0.0443(3) Uani 1 1 d . . . . .
C102 C 0.39343(5) 0.1927(2) 0.49309(7) 0.0488(4) Uani 1 1 d . . . . .
C103 C 0.43346(6) 0.2004(2) 0.49981(7) 0.0502(4) Uani 1 1 d . . . . .
C104 C 0.46253(5) 0.1400(2) 0.54064(7) 0.0474(4) Uani 1 1 d . . . . .
C105 C 0.48089(7) 0.0229(2) 0.62390(9) 0.0586(5) Uani 1 1 d . . . . .
H105 H 0.507574 0.021716 0.628040 0.070 Uiso 1 1 calc R U . . .
C106 C 0.47114(9) -0.0285(3) 0.66208(10) 0.0722(6) Uani 1 1 d . . . . .
H106 H 0.491024 -0.062827 0.692358 0.087 Uiso 1 1 calc R U . . .
C107 C 0.43192(8) -0.0300(3) 0.65612(10) 0.0703(6) Uani 1 1 d . . . . .
H107 H 0.425193 -0.065573 0.682393 0.084 Uiso 1 1 calc R U . . .
C108 C 0.40314(7) 0.0195(2) 0.61261(8) 0.0560(5) Uani 1 1 d . . . . .
H108 H 0.376552 0.016482 0.608821 0.067 Uiso 1 1 calc R U . . .
C109 C 0.41242(6) 0.07547(19) 0.57292(7) 0.0454(4) Uani 1 1 d . . . . .
C110 C 0.45213(6) 0.0776(2) 0.57864(7) 0.0479(4) Uani 1 1 d . . . . .
C111 C 0.35735(9) 0.1796(5) 0.40543(10) 0.1008(12) Uani 1 1 d . . . . .
H11A H 0.381633 0.168372 0.400060 0.151 Uiso 1 1 calc R U . . .
H11B H 0.338176 0.231042 0.376977 0.151 Uiso 1 1 calc R U . . .
H11C H 0.346655 0.088477 0.407704 0.151 Uiso 1 1 calc R U . . .
C112 C 0.44214(10) 0.4168(4) 0.47016(14) 0.0908(10) Uani 1 1 d . . . . .
H11D H 0.416013 0.446637 0.466822 0.136 Uiso 1 1 calc R U . . .
H11E H 0.448775 0.462132 0.444139 0.136 Uiso 1 1 calc R U . . .
H11F H 0.461533 0.441974 0.503802 0.136 Uiso 1 1 calc R U . . .
C113 C 0.50434(6) 0.1420(2) 0.54529(8) 0.0527(4) Uani 1 1 d . . . . .
H11G H 0.504283 0.163118 0.511585 0.063 Uiso 1 1 calc R U . . .
H11H H 0.515500 0.048259 0.554904 0.063 Uiso 1 1 calc R U . . .
C114 C 0.53116(5) 0.2444(2) 0.58323(7) 0.0448(4) Uani 1 1 d . . . . .
C115 C 0.57149(5) 0.23639(18) 0.59594(6) 0.0417(3) Uani 1 1 d . . . . .
C116 C 0.59767(5) 0.3218(2) 0.63276(7) 0.0440(3) Uani 1 1 d . . . . .
C117 C 0.58252(6) 0.4211(3) 0.65491(9) 0.0584(5) Uani 1 1 d . . . . .
H117 H 0.600148 0.480114 0.680127 0.070 Uiso 1 1 calc R U . . .
C118 C 0.54221(6) 0.4371(3) 0.64128(10) 0.0628(6) Uani 1 1 d . . . . .
C119 C 0.51736(6) 0.3452(2) 0.60617(8) 0.0510(4) Uani 1 1 d . . . . .
H119 H 0.489926 0.351613 0.597535 0.061 Uiso 1 1 calc R U . . .
C120 C 0.52458(11) 0.5567(5) 0.66062(19) 0.1135(15) Uani 1 1 d . . . . .
C121 C 0.49535(15) 0.6421(6) 0.6104(3) 0.165(3) Uani 1 1 d . . . . .
H12A H 0.476342 0.578219 0.586823 0.248 Uiso 1 1 calc R U . . .
H12B H 0.510909 0.685456 0.593740 0.248 Uiso 1 1 calc R U . . .
H12C H 0.481372 0.713726 0.620755 0.248 Uiso 1 1 calc R U . . .
C122 C 0.49288(12) 0.5169(7) 0.6725(2) 0.165(3) Uani 1 1 d . . . . .
H12D H 0.500726 0.438759 0.696099 0.248 Uiso 1 1 calc R U . . .
H12E H 0.470740 0.489429 0.641415 0.248 Uiso 1 1 calc R U . . .
H12F H 0.485037 0.594680 0.688197 0.248 Uiso 1 1 calc R U . . .
C123 C 0.55319(11) 0.6392(7) 0.6985(3) 0.213(4) Uani 1 1 d . . . . .
H12G H 0.567294 0.695499 0.682847 0.320 Uiso 1 1 calc R U . . .
H12H H 0.571803 0.578977 0.724290 0.320 Uiso 1 1 calc R U . . .
H12I H 0.540150 0.699761 0.714275 0.320 Uiso 1 1 calc R U . . .
C124 C 0.59012(6) 0.1879(3) 0.52890(8) 0.0585(5) Uani 1 1 d . . . . .
H12J H 0.564726 0.220053 0.504064 0.088 Uiso 1 1 calc R U . . .
H12K H 0.600037 0.113783 0.513953 0.088 Uiso 1 1 calc R U . . .
H12L H 0.608806 0.264866 0.538596 0.088 Uiso 1 1 calc R U . . .
C125 C 0.64164(5) 0.3099(2) 0.64784(7) 0.0473(4) Uani 1 1 d . . . . .
H12M H 0.646888 0.230359 0.629792 0.057 Uiso 1 1 calc R U . . .
H12N H 0.651034 0.394350 0.636715 0.057 Uiso 1 1 calc R U . . .
C126 C 0.66471(5) 0.2912(2) 0.70414(7) 0.0432(3) Uani 1 1 d . . . . .
C127 C 0.68955(6) 0.3932(2) 0.73232(7) 0.0495(4) Uani 1 1 d . . . . .
C128 C 0.71216(5) 0.3764(2) 0.78518(7) 0.0463(4) Uani 1 1 d . . . . .
C129 C 0.70858(5) 0.26113(19) 0.81064(7) 0.0419(3) Uani 1 1 d . . . . .
C130 C 0.67710(6) 0.0332(2) 0.80663(8) 0.0516(4) Uani 1 1 d . . . . .
H130 H 0.690599 0.023462 0.842274 0.062 Uiso 1 1 calc R U . . .
C131 C 0.65256(8) -0.0705(2) 0.77907(10) 0.0678(6) Uani 1 1 d . . . . .
H131 H 0.649097 -0.150936 0.795774 0.081 Uiso 1 1 calc R U . . .
C132 C 0.63253(8) -0.0578(2) 0.72617(10) 0.0671(6) Uani 1 1 d . . . . .
H132 H 0.615933 -0.130381 0.707271 0.081 Uiso 1 1 calc R U . . .
C133 C 0.63683(6) 0.0576(2) 0.70206(8) 0.0529(4) Uani 1 1 d . . . . .
H133 H 0.623105 0.064591 0.666364 0.063 Uiso 1 1 calc R U . . .
C134 C 0.66147(5) 0.16836(19) 0.72915(7) 0.0427(3) Uani 1 1 d . . . . .
C135 C 0.68249(5) 0.15451(18) 0.78254(7) 0.0418(3) Uani 1 1 d . . . . .
C136 C 0.67993(11) 0.6372(3) 0.72507(12) 0.0921(11) Uani 1 1 d . . . . .
H13A H 0.653416 0.621080 0.723473 0.138 Uiso 1 1 calc R U . . .
H13B H 0.679388 0.714227 0.702654 0.138 Uiso 1 1 calc R U . . .
H13C H 0.697555 0.659974 0.759934 0.138 Uiso 1 1 calc R U . . .
C137 C 0.76964(8) 0.5049(3) 0.79941(10) 0.0746(7) Uani 1 1 d . . . . .
H13D H 0.785371 0.420184 0.806229 0.112 Uiso 1 1 calc R U . . .
H13E H 0.785602 0.580378 0.820226 0.112 Uiso 1 1 calc R U . . .
H13F H 0.760835 0.529121 0.763490 0.112 Uiso 1 1 calc R U . . .
C138 C 0.73132(5) 0.2508(2) 0.86760(7) 0.0453(4) Uani 1 1 d . . . . .
H13G H 0.741334 0.155408 0.876573 0.054 Uiso 1 1 calc R U . . .
H13H H 0.754134 0.314086 0.878223 0.054 Uiso 1 1 calc R U . . .
C139 C 0.70561(5) 0.28785(19) 0.89559(6) 0.0421(3) Uani 1 1 d . . . . .
C140 C 0.69663(5) 0.19299(18) 0.92574(6) 0.0410(3) Uani 1 1 d . . . . .
C141 C 0.67128(5) 0.2276(2) 0.94910(7) 0.0435(3) Uani 1 1 d . . . . .
C142 C 0.65600(5) 0.3608(2) 0.94278(7) 0.0469(4) Uani 1 1 d . . . . .
H142 H 0.638865 0.385256 0.958693 0.056 Uiso 1 1 calc R U . . .
C143 C 0.66506(5) 0.4598(2) 0.91380(7) 0.0457(4) Uani 1 1 d . . . . .
C144 C 0.68969(5) 0.4204(2) 0.89044(7) 0.0449(4) Uani 1 1 d . . . . .
H144 H 0.695944 0.485973 0.870218 0.054 Uiso 1 1 calc R U . . .
C145 C 0.64793(7) 0.6065(2) 0.90583(8) 0.0549(4) Uani 1 1 d . . . . .
C146 C 0.62155(10) 0.6246(3) 0.84911(10) 0.0781(8) Uani 1 1 d . . . . .
H14A H 0.600298 0.556360 0.839077 0.117 Uiso 1 1 calc R U . . .
H14B H 0.637216 0.610917 0.828966 0.117 Uiso 1 1 calc R U . . .
H14C H 0.610374 0.717907 0.843268 0.117 Uiso 1 1 calc R U . . .
C147 C 0.68088(10) 0.7132(3) 0.91937(17) 0.0959(11) Uani 1 1 d . . . . .
H14D H 0.669531 0.805596 0.909848 0.144 Uiso 1 1 calc R U . . .
H14E H 0.697488 0.691959 0.901025 0.144 Uiso 1 1 calc R U . . .
H14F H 0.696741 0.710348 0.955920 0.144 Uiso 1 1 calc R U . . .
C148 C 0.62172(11) 0.6314(3) 0.93428(13) 0.0885(10) Uani 1 1 d . . . . .
H14G H 0.598282 0.573069 0.919908 0.133 Uiso 1 1 calc R U . . .
H14H H 0.613876 0.728815 0.931139 0.133 Uiso 1 1 calc R U . . .
H14I H 0.636084 0.608330 0.970136 0.133 Uiso 1 1 calc R U . . .
C149 C 0.74444(6) 0.0382(2) 0.97825(9) 0.0590(5) Uani 1 1 d . . . . .
H14J H 0.766382 0.096421 0.979422 0.088 Uiso 1 1 calc R U . . .
H14K H 0.752357 -0.059113 0.981330 0.088 Uiso 1 1 calc R U . . .
H14L H 0.737020 0.063031 1.006275 0.088 Uiso 1 1 calc R U . . .
C150 C 0.33995(5) 0.1219(2) 0.52015(7) 0.0483(4) Uani 1 1 d . . . . .
H15A H 0.334314 0.028180 0.529352 0.058 Uiso 1 1 calc R U . . .
H15B H 0.323522 0.136357 0.483744 0.058 Uiso 1 1 calc R U . . .
O101 O 0.36548(4) 0.2541(2) 0.45146(6) 0.0637(4) Uani 1 1 d . . . . .
O102 O 0.44228(5) 0.2697(2) 0.46387(7) 0.0706(5) Uani 1 1 d . . . . .
O103 O 0.58543(4) 0.13691(14) 0.57259(5) 0.0487(3) Uani 1 1 d . . . . .
O104 O 0.69396(7) 0.5129(2) 0.70891(6) 0.0801(6) Uani 1 1 d . . . . .
O105 O 0.73641(4) 0.48322(16) 0.81143(5) 0.0556(3) Uani 1 1 d . . . . .
O106 O 0.71157(4) 0.05926(14) 0.93096(5) 0.0445(3) Uani 1 1 d . . . . .

loop_
_atom_site_aniso_label
_atom_site_aniso_U_11
_atom_site_aniso_U_22
_atom_site_aniso_U_33
_atom_site_aniso_U_23
_atom_site_aniso_U_13
_atom_site_aniso_U_12
C101 0.0446(8) 0.0514(9) 0.0394(8) -0.0068(6) 0.0190(6) -0.0036(7)
C102 0.0435(9) 0.0649(11) 0.0379(8) -0.0012(7) 0.0160(7) -0.0010(8)
C103 0.0460(9) 0.0662(12) 0.0423(9) -0.0014(8) 0.0217(7) -0.0040(8)
C104 0.0416(8) 0.0527(10) 0.0479(9) -0.0088(7) 0.0178(7) -0.0033(7)
C105 0.0532(11) 0.0589(12) 0.0586(12) 0.0051(9) 0.0170(9) 0.0078(9)
C106 0.0822(17) 0.0717(15) 0.0571(13) 0.0144(11) 0.0216(11) 0.0146(12)
C107 0.0805(16) 0.0744(15) 0.0572(13) 0.0127(11) 0.0285(11) 0.0028(12)
C108 0.0659(12) 0.0571(11) 0.0501(11) 0.0031(8) 0.0285(9) -0.0028(9)
C109 0.0510(9) 0.0448(9) 0.0411(8) -0.0046(6) 0.0189(7) -0.0030(7)
C110 0.0495(9) 0.0450(9) 0.0466(9) -0.0040(7) 0.0163(7) -0.0008(7)
C111 0.0704(16) 0.185(4) 0.0391(12) -0.0038(16) 0.0132(11) 0.007(2)
C112 0.0752(17) 0.102(2) 0.097(2) 0.0421(18) 0.0366(16) -0.0029(16)
C113 0.0425(9) 0.0633(11) 0.0537(11) -0.0151(8) 0.0206(7) -0.0029(8)
C114 0.0422(8) 0.0503(9) 0.0428(9) -0.0044(7) 0.0179(6) 0.0010(7)
C115 0.0418(8) 0.0466(8) 0.0387(8) -0.0029(6) 0.0181(6) 0.0029(6)
C116 0.0409(8) 0.0529(9) 0.0398(8) -0.0041(7) 0.0176(6) -0.0004(7)
C117 0.0488(10) 0.0697(13) 0.0588(12) -0.0236(10) 0.0237(9) -0.0065(9)
C118 0.0513(11) 0.0701(13) 0.0738(14) -0.0277(11) 0.0321(10) -0.0041(9)
C119 0.0427(9) 0.0557(10) 0.0582(11) -0.0096(8) 0.0239(8) 0.0003(8)
C120 0.0798(19) 0.116(3) 0.157(4) -0.074(3) 0.060(2) -0.0023(19)
C121 0.103(3) 0.120(4) 0.252(8) -0.058(4) 0.049(4) 0.028(3)
C122 0.083(2) 0.224(6) 0.210(6) -0.143(5) 0.081(3) -0.018(3)
C123 0.0634(19) 0.216(6) 0.321(8) -0.220(6) 0.035(3) -0.004(3)
C124 0.0536(10) 0.0814(14) 0.0451(10) -0.0134(9) 0.0245(8) 0.0030(10)
C125 0.0404(8) 0.0634(11) 0.0386(8) -0.0052(7) 0.0164(6) -0.0023(7)
C126 0.0378(8) 0.0544(9) 0.0390(8) -0.0040(6) 0.0170(6) -0.0033(7)
C127 0.0523(10) 0.0568(10) 0.0409(9) 0.0007(7) 0.0202(7) -0.0137(8)
C128 0.0436(8) 0.0555(10) 0.0412(9) -0.0045(7) 0.0184(7) -0.0130(7)
C129 0.0356(7) 0.0523(9) 0.0409(8) -0.0018(6) 0.0185(6) -0.0016(6)
C130 0.0549(10) 0.0472(9) 0.0526(10) 0.0008(7) 0.0212(8) -0.0022(8)
C131 0.0783(15) 0.0490(11) 0.0699(14) 0.0028(10) 0.0230(12) -0.0105(10)
C132 0.0688(14) 0.0518(11) 0.0691(14) -0.0074(10) 0.0151(11) -0.0130(10)
C133 0.0490(10) 0.0484(10) 0.0538(10) -0.0079(8) 0.0124(8) -0.0035(8)
C134 0.0347(7) 0.0471(8) 0.0468(9) -0.0055(6) 0.0168(6) 0.0000(6)
C135 0.0379(7) 0.0450(8) 0.0450(9) -0.0019(6) 0.0190(6) 0.0003(6)
C136 0.110(2) 0.0579(14) 0.0776(18) 0.0187(12) 0.0045(16) -0.0221(15)
C137 0.0657(14) 0.102(2) 0.0635(14) -0.0172(13) 0.0339(11) -0.0383(14)
C138 0.0370(8) 0.0585(10) 0.0413(8) 0.0025(7) 0.0166(6) -0.0003(7)
C139 0.0373(7) 0.0513(9) 0.0362(8) -0.0009(6) 0.0129(6) -0.0010(6)
C140 0.0367(7) 0.0480(9) 0.0365(8) -0.0006(6) 0.0127(6) 0.0009(6)
C141 0.0402(8) 0.0530(9) 0.0374(8) 0.0027(6) 0.0156(6) 0.0012(7)
C142 0.0461(9) 0.0549(10) 0.0421(9) 0.0020(7) 0.0202(7) 0.0052(7)
C143 0.0463(9) 0.0511(9) 0.0388(8) 0.0020(6) 0.0162(6) 0.0041(7)
C144 0.0441(8) 0.0516(9) 0.0392(8) 0.0026(6) 0.0168(6) -0.0004(7)
C145 0.0617(11) 0.0519(10) 0.0532(11) 0.0049(8) 0.0249(9) 0.0088(9)
C146 0.0962(19) 0.0800(17) 0.0609(14) 0.0214(12) 0.0344(13) 0.0302(15)
C147 0.084(2) 0.0554(15) 0.133(3) -0.0102(16) 0.027(2) 0.0043(13)
C148 0.127(3) 0.0794(17) 0.0851(19) 0.0301(14) 0.0697(19) 0.0514(18)
C149 0.0450(10) 0.0597(12) 0.0582(12) 0.0026(9) 0.0057(8) 0.0058(8)
C150 0.0442(9) 0.0587(10) 0.0435(9) -0.0095(7) 0.0193(7) -0.0069(7)
O101 0.0491(8) 0.0962(12) 0.0426(7) 0.0131(7) 0.0150(6) 0.0038(8)
O102 0.0583(9) 0.1028(14) 0.0579(9) 0.0164(9) 0.0306(7) -0.0052(9)
O103 0.0451(6) 0.0536(7) 0.0496(7) -0.0100(5) 0.0211(5) 0.0044(5)
O104 0.1082(14) 0.0802(12) 0.0434(8) 0.0033(7) 0.0211(8) -0.0469(11)
O105 0.0572(8) 0.0665(9) 0.0439(7) -0.0062(6) 0.0208(6) -0.0266(7)
O106 0.0399(6) 0.0499(7) 0.0419(6) 0.0015(5) 0.0145(5) 0.0044(5)

_geom_special_details
;
 All esds (except the esd in the dihedral angle between two l.s. planes)
 are estimated using the full covariance matrix.  The cell esds are taken
 into account individually in the estimation of esds in distances, angles
 and torsion angles; correlations between esds in cell parameters are only
 used when they are defined by crystal symmetry.  An approximate (isotropic)
 treatment of cell esds is used for estimating esds involving l.s. planes.
;

loop_
_geom_bond_atom_site_label_1
_geom_bond_atom_site_label_2
_geom_bond_distance
_geom_bond_site_symmetry_2
_geom_bond_publ_flag
C101 C102 1.372(3) . ?
C101 C109 1.419(3) . ?
C101 C150 1.509(2) . ?
C102 O101 1.369(2) . ?
C102 C103 1.423(3) . ?
C103 C104 1.370(3) . ?
C103 O102 1.377(2) . ?
C104 C110 1.430(3) . ?
C104 C113 1.505(3) . ?
C105 C106 1.379(4) . ?
C105 C110 1.417(3) . ?
C106 C107 1.397(4) . ?
C107 C108 1.369(3) . ?
C108 C109 1.424(3) . ?
C109 C110 1.418(3) . ?
C111 O101 1.430(4) . ?
C112 O102 1.435(4) . ?
C113 C114 1.516(3) . ?
C114 C119 1.385(3) . ?
C114 C115 1.396(2) . ?
C115 O103 1.386(2) . ?
C115 C116 1.389(2) . ?
C116 C117 1.390(3) . ?
C116 C125 1.518(2) . ?
C117 C118 1.397(3) . ?
C118 C119 1.386(3) . ?
C118 C120 1.539(3) . ?
C120 C122 1.404(6) . ?
C120 C123 1.425(5) . ?
C120 C121 1.643(9) . ?
C124 O103 1.424(3) . ?
C125 C126 1.512(3) . ?
C126 C127 1.374(3) . ?
C126 C134 1.419(3) . ?
C127 O104 1.382(2) . ?
C127 C128 1.424(3) . ?
C128 C129 1.369(3) . ?
C128 O105 1.381(2) . ?
C129 C135 1.426(2) . ?
C129 C138 1.519(2) . ?
C130 C131 1.375(3) . ?
C130 C135 1.417(3) . ?
C131 C132 1.408(4) . ?
C132 C133 1.356(3) . ?
C133 C134 1.423(3) . ?
C134 C135 1.426(3) . ?
C136 O104 1.458(4) . ?
C137 O105 1.424(3) . ?
C138 C139 1.517(2) . ?
C139 C140 1.391(2) . ?
C139 C144 1.395(3) . ?
C140 O106 1.392(2) . ?
C140 C141 1.398(2) . ?
C141 C142 1.391(3) . ?
C141 C150 1.515(3) 2_656 ?
C142 C143 1.395(3) . ?
C143 C144 1.387(3) . ?
C143 C145 1.535(3) . ?
C145 C148 1.520(3) . ?
C145 C147 1.528(4) . ?
C145 C146 1.543(3) . ?
C149 O106 1.436(2) . ?

loop_
_geom_angle_atom_site_label_1
_geom_angle_atom_site_label_2
_geom_angle_atom_site_label_3
_geom_angle
_geom_angle_site_symmetry_1
_geom_angle_site_symmetry_3
_geom_angle_publ_flag
C102 C101 C109 118.69(17) . . ?
C102 C101 C150 120.29(17) . . ?
C109 C101 C150 121.01(16) . . ?
O101 C102 C101 119.75(17) . . ?
O101 C102 C103 118.91(17) . . ?
C101 C102 C103 121.29(18) . . ?
C104 C103 O102 120.64(17) . . ?
C104 C103 C102 121.23(18) . . ?
O102 C103 C102 118.13(18) . . ?
C103 C104 C110 118.36(17) . . ?
C103 C104 C113 120.27(18) . . ?
C110 C104 C113 121.37(18) . . ?
C106 C105 C110 121.7(2) . . ?
C105 C106 C107 119.8(2) . . ?
C108 C107 C106 120.3(2) . . ?
C107 C108 C109 121.1(2) . . ?
C110 C109 C101 120.02(17) . . ?
C110 C109 C108 119.01(18) . . ?
C101 C109 C108 120.97(18) . . ?
C105 C110 C109 118.06(19) . . ?
C105 C110 C104 121.70(19) . . ?
C109 C110 C104 120.15(17) . . ?
C104 C113 C114 115.57(16) . . ?
C119 C114 C115 118.44(17) . . ?
C119 C114 C113 122.77(17) . . ?
C115 C114 C113 118.79(16) . . ?
O103 C115 C116 119.92(15) . . ?
O103 C115 C114 118.73(15) . . ?
C116 C115 C114 121.30(16) . . ?
C115 C116 C117 118.19(16) . . ?
C115 C116 C125 121.34(16) . . ?
C117 C116 C125 120.46(17) . . ?
C116 C117 C118 122.14(19) . . ?
C119 C118 C117 117.52(18) . . ?
C119 C118 C120 119.3(2) . . ?
C117 C118 C120 123.0(2) . . ?
C114 C119 C118 122.25(18) . . ?
C122 C120 C123 114.2(4) . . ?
C122 C120 C118 113.6(4) . . ?
C123 C120 C118 113.7(3) . . ?
C122 C120 C121 91.5(4) . . ?
C123 C120 C121 114.9(5) . . ?
C118 C120 C121 106.7(4) . . ?
C126 C125 C116 113.68(15) . . ?
C127 C126 C134 118.36(16) . . ?
C127 C126 C125 120.48(17) . . ?
C134 C126 C125 121.15(16) . . ?
C126 C127 O104 119.77(17) . . ?
C126 C127 C128 121.33(17) . . ?
O104 C127 C128 118.85(17) . . ?
C129 C128 O105 119.86(16) . . ?
C129 C128 C127 121.53(16) . . ?
O105 C128 C127 118.51(17) . . ?
C128 C129 C135 118.34(16) . . ?
C128 C129 C138 120.00(16) . . ?
C135 C129 C138 121.65(16) . . ?
C131 C130 C135 120.8(2) . . ?
C130 C131 C132 120.2(2) . . ?
C133 C132 C131 120.3(2) . . ?
C132 C133 C134 121.4(2) . . ?
C126 C134 C133 121.25(17) . . ?
C126 C134 C135 120.30(16) . . ?
C133 C134 C135 118.45(18) . . ?
C130 C135 C134 118.77(17) . . ?
C130 C135 C129 121.22(17) . . ?
C134 C135 C129 120.01(16) . . ?
C139 C138 C129 111.08(14) . . ?
C140 C139 C144 118.42(16) . . ?
C140 C139 C138 122.19(16) . . ?
C144 C139 C138 119.38(16) . . ?
C139 C140 O106 119.74(15) . . ?
C139 C140 C141 121.08(16) . . ?
O106 C140 C141 119.11(15) . . ?
C142 C141 C140 118.48(16) . . ?
C142 C141 C150 120.59(16) . 2_656 ?
C140 C141 C150 120.92(17) . 2_656 ?
C141 C142 C143 122.07(16) . . ?
C144 C143 C142 117.61(17) . . ?
C144 C143 C145 119.72(17) . . ?
C142 C143 C145 122.65(17) . . ?
C143 C144 C139 122.31(17) . . ?
C148 C145 C147 112.0(3) . . ?
C148 C145 C143 112.48(18) . . ?
C147 C145 C143 110.14(19) . . ?
C148 C145 C146 106.1(2) . . ?
C147 C145 C146 107.5(2) . . ?
C143 C145 C146 108.30(19) . . ?
C101 C150 C141 113.00(15) . 2_656 ?
C102 O101 C111 113.5(2) . . ?
C103 O102 C112 112.0(2) . . ?
C115 O103 C124 112.81(16) . . ?
C127 O104 C136 114.2(2) . . ?
C128 O105 C137 114.66(17) . . ?
C140 O106 C149 112.72(15) . . ?

_refine_diff_density_max         1.023
_refine_diff_density_min         -0.546
_refine_diff_density_rms         0.072


_exptl_crystal_recrystallization_method
'Re-crystallisation from solvent: Dichloromethane / Hexane'
