# Supplementary material for: Deep-Cavity Calix[4]naphth[4]arene Macrocycles: Synthesis, Conformational Features, and Solid-State Structures
Source: Molecules. 2024 Aug 31;29(17):4142. doi: 10.3390/molecules29174142 (PMC11396966; doi:10.3390/molecules29174142)
Supplement: Supplementary file 1 [file molecules-29-04142-s001.zip › molecules-3165340-supplementary/Nuova cartella/2373755_x.cif]

#######################################################################
#
# This file contains crystal structure data downloaded from the
# Cambridge Structural Database (CSD) hosted by the Cambridge
# Crystallographic Data Centre (CCDC).
#
# Full information about CCDC data access policies and citation
# guidelines are available at http://www.ccdc.cam.ac.uk/access/V1
#
# Audit and citation data items may have been added by the CCDC.
# Please retain this information to preserve the provenance of
# this file and to allow appropriate attribution of the data.
#
#######################################################################

data_platon_sq
_database_code_depnum_ccdc_archive 'CCDC 2373755'
loop_
_audit_author_name
_audit_author_address
'Neal Hickey'
;University of Trieste
Italy
;
_audit_update_record
;
2024-07-26 deposited with the CCDC.	2024-07-30 downloaded from the CCDC.
;

# start Validation Reply Form
_vrf_PLAT029_platon_sq
;
PROBLEM: _diffrn_measured_fraction_theta_full value Low .      0.933 Why?
RESPONSE: The unit cell under investigation is triclinic (space group = P-1).
The low value is therefore due to a missing cusp of data, as is often the
case for this space group. The refined structure has a data-to-parameter
ratio of 11.6 (20.0) (5818 (9957) independent reflections (Fo > 4sig(Fo),
499 parameters) and the quality of the model can be considered as sufficient
for the purposes of the present study.
;

_audit_creation_method           SHELXL-2018/3
_shelx_SHELXL_version_number     2018/3
_chemical_name_systematic        ?
_chemical_name_common            ?
_chemical_melting_point          ?
_chemical_formula_moiety         'C96 H104 O12, 2.2(C H2 Cl2)'
_chemical_formula_sum            'C98.20 H108.40 Cl4.40 O12'
_chemical_formula_weight         1636.62

loop_
_atom_type_symbol
_atom_type_description
_atom_type_scat_dispersion_real
_atom_type_scat_dispersion_imag
_atom_type_scat_source
C C 0.0030 0.0016 'International Tables Vol C Tables 4.2.6.8 and 6.1.1.4'
H H 0.0000 0.0000 'International Tables Vol C Tables 4.2.6.8 and 6.1.1.4'
O O 0.0105 0.0059 'International Tables Vol C Tables 4.2.6.8 and 6.1.1.4'
Cl Cl 0.1484 0.1585 'International Tables Vol C Tables 4.2.6.8 and 6.1.1.4'

_space_group_crystal_system      triclinic
_space_group_IT_number           2
_space_group_name_H-M_alt        'P -1'
_space_group_name_Hall           '-P 1'

_shelx_space_group_comment
;
The symmetry employed for this shelxl refinement is uniquely defined
by the following loop, which should always be used as a source of
symmetry information in preference to the above space-group names.
They are only intended as comments.
;

loop_
_space_group_symop_operation_xyz
'x, y, z'
'-x, -y, -z'

_cell_length_a                   9.593(8)
_cell_length_b                   13.908(3)
_cell_length_c                   18.235(5)
_cell_angle_alpha                113.342(3)
_cell_angle_beta                 94.802(11)
_cell_angle_gamma                97.707(5)
_cell_volume                     2188(2)
_cell_formula_units_Z            1
_cell_measurement_temperature    100(2)
_cell_measurement_reflns_used    9922
_cell_measurement_theta_min      1.212
_cell_measurement_theta_max      27.789

_exptl_crystal_description       prism
_exptl_crystal_colour            colourless
_exptl_crystal_density_meas      ?
_exptl_crystal_density_method    ?
_exptl_crystal_density_diffrn    1.242
_exptl_crystal_F_000             868
_exptl_transmission_factor_min   ?
_exptl_transmission_factor_max   ?
_exptl_crystal_size_max          0.100
_exptl_crystal_size_mid          0.050
_exptl_crystal_size_min          0.020
_exptl_absorpt_coefficient_mu    0.206
_shelx_estimated_absorpt_T_min   0.980
_shelx_estimated_absorpt_T_max   0.996
_exptl_absorpt_correction_type   ?
_exptl_absorpt_correction_T_min  ?
_exptl_absorpt_correction_T_max  ?
_exptl_absorpt_process_details   ?
_exptl_absorpt_special_details   ?
_diffrn_ambient_temperature      100(2)
_diffrn_radiation_wavelength     0.700
_diffrn_radiation_type           synchrotron
_diffrn_source                   x-ray
_diffrn_measurement_device_type  'Dectris Pilatus 2M'
_diffrn_measurement_method       'Rotating Crystal'
_diffrn_detector_area_resol_mean ?
_diffrn_reflns_number            35258
_diffrn_reflns_av_unetI/netI     0.0428
_diffrn_reflns_av_R_equivalents  0.0500
_diffrn_reflns_limit_h_min       -12
_diffrn_reflns_limit_h_max       12
_diffrn_reflns_limit_k_min       -18
_diffrn_reflns_limit_k_max       18
_diffrn_reflns_limit_l_min       -24
_diffrn_reflns_limit_l_max       24
_diffrn_reflns_theta_min         1.212
_diffrn_reflns_theta_max         27.789
_diffrn_reflns_theta_full        24.835
_diffrn_measured_fraction_theta_max 0.919
_diffrn_measured_fraction_theta_full 0.933
_diffrn_reflns_Laue_measured_fraction_max 0.919
_diffrn_reflns_Laue_measured_fraction_full 0.933
_diffrn_reflns_point_group_measured_fraction_max 0.919
_diffrn_reflns_point_group_measured_fraction_full 0.933
_reflns_number_total             9957
_reflns_number_gt                5818
_reflns_threshold_expression     'I > 2\s(I)'
_reflns_Friedel_coverage         0.000
_reflns_Friedel_fraction_max     .
_reflns_Friedel_fraction_full    .

_reflns_special_details
;
 Reflections were merged by SHELXL according to the crystal
 class for the calculation of statistics and refinement.

 Structure factors included contributions from the .fab file.

The cell also contained residual electron density attributed to severely
disordered dichlorometnane solvent molecules with partial cccupation.
This was not modelled but was accounted for using the Platon squeeze tool.
The residual electrondensity of 91 electrons/cell in a total potential
solvent area volume of 346.2 (15.8% of the cell volume)can be attributed to
2.2 dichloromethane solvent molecules.

 _reflns_Friedel_fraction is defined as the number of unique
 Friedel pairs measured divided by the number that would be
 possible theoretically, ignoring centric projections and
 systematic absences.
;

_computing_data_collection       'Elettra XRD1 Data Collection SW'
_computing_cell_refinement       'XDS (Kabasch 2010)'
_computing_data_reduction        XDS
_computing_structure_solution    ?
_computing_structure_refinement  'SHELXL-2018/3 (Sheldrick, 2018)'
_computing_molecular_graphics    ?
_computing_publication_material  'WinGX publication routines (Farrugia, 2012)'
_refine_special_details          SQUEEZE
_refine_ls_structure_factor_coef Fsqd
_refine_ls_matrix_type           full
_refine_ls_weighting_scheme      calc
_refine_ls_weighting_details
'w=1/[\s^2^(Fo^2^)+(0.1073P)^2^+0.3102P] where P=(Fo^2^+2Fc^2^)/3'
_atom_sites_solution_primary     ?
_atom_sites_solution_secondary   ?
_atom_sites_solution_hydrogens   geom
_refine_ls_hydrogen_treatment    constr
_refine_ls_extinction_method     none
_refine_ls_extinction_coef       .
_refine_ls_number_reflns         9957
_refine_ls_number_parameters     499
_refine_ls_number_restraints     0
_refine_ls_R_factor_all          0.1096
_refine_ls_R_factor_gt           0.0642
_refine_ls_wR_factor_ref         0.2038
_refine_ls_wR_factor_gt          0.1744
_refine_ls_goodness_of_fit_ref   1.036
_refine_ls_restrained_S_all      1.036
_refine_ls_shift/su_max          0.000
_refine_ls_shift/su_mean         0.000

loop_
_atom_site_label
_atom_site_type_symbol
_atom_site_fract_x
_atom_site_fract_y
_atom_site_fract_z
_atom_site_U_iso_or_equiv
_atom_site_adp_type
_atom_site_occupancy
_atom_site_site_symmetry_order
_atom_site_calc_flag
_atom_site_refinement_flags_posn
_atom_site_refinement_flags_adp
_atom_site_refinement_flags_occupancy
_atom_site_disorder_assembly
_atom_site_disorder_group
C101 C 0.3026(2) 0.81712(18) 0.80943(13) 0.0443(5) Uani 1 1 d . . . . .
C102 C 0.4263(2) 0.79624(18) 0.77887(13) 0.0434(5) Uani 1 1 d . . . . .
C103 C 0.4263(2) 0.72318(18) 0.69806(13) 0.0413(5) Uani 1 1 d . . . . .
C104 C 0.3032(2) 0.66076(17) 0.64951(13) 0.0420(5) Uani 1 1 d . . . . .
C105 C 0.0384(3) 0.61536(19) 0.63424(15) 0.0499(6) Uani 1 1 d . . . . .
H105 H 0.036954 0.560606 0.582205 0.060 Uiso 1 1 calc R U . . .
C106 C -0.0861(3) 0.6322(2) 0.66222(16) 0.0561(6) Uani 1 1 d . . . . .
H106 H -0.172958 0.588795 0.630309 0.067 Uiso 1 1 calc R U . . .
C107 C -0.0876(3) 0.7135(2) 0.73818(16) 0.0581(6) Uani 1 1 d . . . . .
H107 H -0.175231 0.726235 0.757526 0.070 Uiso 1 1 calc R U . . .
C108 C 0.0381(3) 0.7744(2) 0.78422(15) 0.0546(6) Uani 1 1 d . . . . .
H108 H 0.035827 0.829953 0.835296 0.066 Uiso 1 1 calc R U . . .
C109 C 0.1706(2) 0.75783(19) 0.75878(13) 0.0450(5) Uani 1 1 d . . . . .
C110 C 0.1715(2) 0.67660(17) 0.67985(13) 0.0417(5) Uani 1 1 d . . . . .
C111 C 0.6484(3) 0.9247(2) 0.82370(16) 0.0565(6) Uani 1 1 d . . . . .
H11A H 0.715522 0.895190 0.786847 0.085 Uiso 1 1 calc R U . . .
H11B H 0.701047 0.972632 0.877088 0.085 Uiso 1 1 calc R U . . .
H11C H 0.591938 0.964490 0.802612 0.085 Uiso 1 1 calc R U . . .
C112 C 0.5930(3) 0.7725(2) 0.62427(15) 0.0551(6) Uani 1 1 d . . . . .
H11D H 0.515887 0.753524 0.579446 0.083 Uiso 1 1 calc R U . . .
H11E H 0.681156 0.755529 0.602765 0.083 Uiso 1 1 calc R U . . .
H11F H 0.606406 0.848868 0.658623 0.083 Uiso 1 1 calc R U . . .
C113 C 0.3086(2) 0.57419(17) 0.56635(13) 0.0419(5) Uani 1 1 d . . . . .
H11G H 0.224225 0.568592 0.528701 0.050 Uiso 1 1 calc R U . . .
H11H H 0.394248 0.595685 0.545762 0.050 Uiso 1 1 calc R U . . .
C114 C 0.3121(2) 0.46533(17) 0.56667(13) 0.0426(5) Uani 1 1 d . . . . .
C115 C 0.4393(2) 0.43810(18) 0.58829(13) 0.0420(5) Uani 1 1 d . . . . .
C116 C 0.4406(3) 0.33803(18) 0.58926(14) 0.0452(5) Uani 1 1 d . . . . .
C117 C 0.3133(3) 0.26614(19) 0.56741(14) 0.0479(5) Uani 1 1 d . . . . .
H117 H 0.313997 0.198567 0.568666 0.058 Uiso 1 1 calc R U . . .
C118 C 0.1846(3) 0.28902(19) 0.54372(15) 0.0481(5) Uani 1 1 d . . . . .
C119 C 0.1881(3) 0.38974(18) 0.54402(14) 0.0462(5) Uani 1 1 d . . . . .
H119 H 0.101848 0.407440 0.528001 0.055 Uiso 1 1 calc R U . . .
C120 C 0.0480(3) 0.2051(2) 0.51539(19) 0.0595(7) Uani 1 1 d . . . . .
C121 C 0.0391(3) 0.1477(3) 0.5722(3) 0.0852(11) Uani 1 1 d . . . . .
H12A H 0.122492 0.113865 0.571888 0.128 Uiso 1 1 calc R U . . .
H12B H -0.047539 0.093258 0.553802 0.128 Uiso 1 1 calc R U . . .
H12C H 0.036825 0.199489 0.627237 0.128 Uiso 1 1 calc R U . . .
C122 C 0.0504(3) 0.1249(2) 0.4280(2) 0.0747(9) Uani 1 1 d . . . . .
H12D H 0.051950 0.162142 0.392264 0.112 Uiso 1 1 calc R U . . .
H12E H -0.034792 0.069133 0.410086 0.112 Uiso 1 1 calc R U . . .
H12F H 0.135460 0.092622 0.426275 0.112 Uiso 1 1 calc R U . . .
C123 C -0.0861(3) 0.2534(2) 0.5153(2) 0.0678(8) Uani 1 1 d . . . . .
H12G H -0.088125 0.307162 0.569614 0.102 Uiso 1 1 calc R U . . .
H12H H -0.170446 0.197243 0.499166 0.102 Uiso 1 1 calc R U . . .
H12I H -0.085636 0.286901 0.477042 0.102 Uiso 1 1 calc R U . . .
C124 C 0.5762(3) 0.30756(19) 0.61501(14) 0.0472(5) Uani 1 1 d . . . . .
H12J H 0.657202 0.366636 0.627659 0.057 Uiso 1 1 calc R U . . .
H12K H 0.595288 0.243992 0.570116 0.057 Uiso 1 1 calc R U . . .
C125 C 0.5634(2) 0.28373(18) 0.68877(14) 0.0454(5) Uani 1 1 d . . . . .
C126 C 0.5271(3) 0.18054(18) 0.68005(13) 0.0455(5) Uani 1 1 d . . . . .
C127 C 0.4998(3) 0.15671(18) 0.74709(14) 0.0472(5) Uani 1 1 d . . . . .
C128 C 0.5163(3) 0.2356(2) 0.82348(14) 0.0507(6) Uani 1 1 d . . . . .
C129 C 0.5873(3) 0.4289(2) 0.91276(17) 0.0644(7) Uani 1 1 d . . . . .
H129 H 0.576891 0.414569 0.958996 0.077 Uiso 1 1 calc R U . . .
C130 C 0.6267(4) 0.5310(3) 0.9222(2) 0.0834(10) Uani 1 1 d . . . . .
H130 H 0.645876 0.586744 0.974986 0.100 Uiso 1 1 calc R U . . .
C131 C 0.6396(4) 0.5554(3) 0.8551(2) 0.0798(9) Uani 1 1 d . . . . .
H131 H 0.662862 0.627468 0.862183 0.096 Uiso 1 1 calc R U . . .
C132 C 0.6187(3) 0.4755(2) 0.78016(16) 0.0574(6) Uani 1 1 d . . . . .
H132 H 0.629658 0.492383 0.735078 0.069 Uiso 1 1 calc R U . . .
C133 C 0.5812(3) 0.36803(19) 0.76731(15) 0.0501(6) Uani 1 1 d . . . . .
C134 C 0.5613(3) 0.3431(2) 0.83506(15) 0.0530(6) Uani 1 1 d . . . . .
C135 C 0.6326(3) 0.0437(2) 0.59374(18) 0.0645(7) Uani 1 1 d . . . . .
H13A H 0.718331 0.094978 0.599988 0.097 Uiso 1 1 calc R U . . .
H13B H 0.617304 -0.014261 0.539577 0.097 Uiso 1 1 calc R U . . .
H13C H 0.644383 0.014610 0.634328 0.097 Uiso 1 1 calc R U . . .
C136 C 0.3247(3) 0.0011(2) 0.69218(18) 0.0661(7) Uani 1 1 d . . . . .
H13D H 0.255576 0.040724 0.722057 0.099 Uiso 1 1 calc R U . . .
H13E H 0.305585 -0.072175 0.687638 0.099 Uiso 1 1 calc R U . . .
H13F H 0.316570 0.000465 0.638043 0.099 Uiso 1 1 calc R U . . .
C137 C 0.4876(3) 0.2079(2) 0.89335(15) 0.0542(6) Uani 1 1 d . . . . .
H13G H 0.415370 0.141668 0.873074 0.065 Uiso 1 1 calc R U . . .
H13H H 0.446722 0.265414 0.932384 0.065 Uiso 1 1 calc R U . . .
C138 C 0.6182(3) 0.1921(2) 0.93731(14) 0.0486(5) Uani 1 1 d . . . . .
C139 C 0.5997(3) 0.16290(19) 1.00214(14) 0.0473(5) Uani 1 1 d . . . . .
C140 C 0.7133(3) 0.1379(2) 1.03979(14) 0.0502(6) Uani 1 1 d . . . . .
C141 C 0.8439(3) 0.1447(2) 1.01287(15) 0.0557(6) Uani 1 1 d . . . . .
H141 H 0.920974 0.126596 1.037898 0.067 Uiso 1 1 calc R U . . .
C142 C 0.8673(3) 0.1767(2) 0.95104(15) 0.0556(6) Uani 1 1 d . . . . .
C143 C 0.7501(3) 0.1989(2) 0.91391(15) 0.0532(6) Uani 1 1 d . . . . .
H143 H 0.762164 0.219597 0.870712 0.064 Uiso 1 1 calc R U . . .
C144 C 1.0130(3) 0.1854(3) 0.92293(18) 0.0698(8) Uani 1 1 d . . . . .
C145 C 1.0539(4) 0.2954(4) 0.9226(3) 0.1060(14) Uani 1 1 d . . . . .
H14A H 1.066027 0.350291 0.977891 0.159 Uiso 1 1 calc R U . . .
H14B H 0.978633 0.307034 0.888908 0.159 Uiso 1 1 calc R U . . .
H14C H 1.143352 0.299338 0.900654 0.159 Uiso 1 1 calc R U . . .
C146 C 1.0012(4) 0.1001(4) 0.8366(2) 0.1123(15) Uani 1 1 d . . . . .
H14D H 1.091769 0.107520 0.816398 0.169 Uiso 1 1 calc R U . . .
H14E H 0.925437 0.109083 0.801618 0.169 Uiso 1 1 calc R U . . .
H14F H 0.978891 0.029276 0.836607 0.169 Uiso 1 1 calc R U . . .
C147 C 1.1277(3) 0.1708(3) 0.9768(2) 0.0844(10) Uani 1 1 d . . . . .
H14G H 1.134255 0.224579 1.032081 0.127 Uiso 1 1 calc R U . . .
H14H H 1.218970 0.178663 0.957331 0.127 Uiso 1 1 calc R U . . .
H14I H 1.104855 0.099530 0.975980 0.127 Uiso 1 1 calc R U . . .
C148 C 0.3074(3) 0.9018(2) 0.89393(14) 0.0501(6) Uani 1 1 d . . . . .
H14J H 0.232973 0.944047 0.892244 0.060 Uiso 1 1 calc R U . . .
H14K H 0.400521 0.950501 0.909468 0.060 Uiso 1 1 calc R U . . .
O101 O 0.55530(17) 0.83952(13) 0.83039(9) 0.0494(4) Uani 1 1 d . . . . .
O102 O 0.55700(16) 0.71292(12) 0.67126(9) 0.0441(4) Uani 1 1 d . . . . .
O103 O 0.56839(17) 0.50514(13) 0.60722(10) 0.0489(4) Uani 1 1 d . . . . .
H103 H 0.556098 0.568616 0.625885 0.073 Uiso 1 1 calc R U . . .
O104 O 0.51202(18) 0.09629(13) 0.60449(10) 0.0518(4) Uani 1 1 d . . . . .
O105 O 0.46387(19) 0.05079(13) 0.73378(10) 0.0549(4) Uani 1 1 d . . . . .
O106 O 0.46600(17) 0.15831(15) 1.02229(10) 0.0520(4) Uani 1 1 d . . . . .
H10A H 0.467710 0.151509 1.066106 0.078 Uiso 1 1 calc R U . . .

loop_
_atom_site_aniso_label
_atom_site_aniso_U_11
_atom_site_aniso_U_22
_atom_site_aniso_U_33
_atom_site_aniso_U_23
_atom_site_aniso_U_13
_atom_site_aniso_U_12
C101 0.0480(13) 0.0491(12) 0.0354(11) 0.0170(10) 0.0027(9) 0.0116(10)
C102 0.0470(13) 0.0462(12) 0.0362(11) 0.0181(9) 0.0007(9) 0.0059(9)
C103 0.0456(12) 0.0443(11) 0.0381(11) 0.0204(9) 0.0054(9) 0.0109(9)
C104 0.0526(13) 0.0393(11) 0.0359(11) 0.0175(9) 0.0039(9) 0.0103(9)
C105 0.0522(14) 0.0500(13) 0.0428(13) 0.0154(10) 0.0018(11) 0.0096(10)
C106 0.0478(14) 0.0627(15) 0.0530(15) 0.0221(12) -0.0024(11) 0.0065(11)
C107 0.0468(14) 0.0776(18) 0.0491(14) 0.0240(13) 0.0068(11) 0.0154(12)
C108 0.0554(15) 0.0658(16) 0.0401(13) 0.0175(11) 0.0061(11) 0.0172(12)
C109 0.0506(13) 0.0508(13) 0.0361(11) 0.0196(10) 0.0056(10) 0.0133(10)
C110 0.0475(13) 0.0426(11) 0.0361(11) 0.0177(9) 0.0033(9) 0.0090(9)
C111 0.0566(16) 0.0546(14) 0.0528(15) 0.0194(12) 0.0047(12) 0.0037(11)
C112 0.0628(16) 0.0572(15) 0.0473(14) 0.0257(12) 0.0115(12) 0.0027(12)
C113 0.0501(13) 0.0403(11) 0.0367(11) 0.0164(9) 0.0061(9) 0.0113(9)
C114 0.0537(13) 0.0405(11) 0.0352(11) 0.0163(9) 0.0066(9) 0.0115(9)
C115 0.0456(12) 0.0444(12) 0.0373(11) 0.0170(9) 0.0086(9) 0.0103(9)
C116 0.0519(13) 0.0456(12) 0.0428(12) 0.0208(10) 0.0092(10) 0.0149(10)
C117 0.0563(14) 0.0444(12) 0.0500(13) 0.0246(11) 0.0095(11) 0.0144(10)
C118 0.0500(14) 0.0464(12) 0.0528(14) 0.0243(11) 0.0101(11) 0.0112(10)
C119 0.0509(13) 0.0448(12) 0.0468(13) 0.0220(10) 0.0069(10) 0.0124(10)
C120 0.0543(15) 0.0493(14) 0.0813(19) 0.0335(14) 0.0103(13) 0.0092(11)
C121 0.0642(19) 0.089(2) 0.134(3) 0.082(2) 0.0139(19) 0.0058(16)
C122 0.0588(18) 0.0569(16) 0.095(2) 0.0222(16) 0.0021(16) 0.0012(13)
C123 0.0522(16) 0.0631(16) 0.099(2) 0.0430(17) 0.0150(15) 0.0117(13)
C124 0.0527(14) 0.0452(12) 0.0473(13) 0.0204(10) 0.0089(10) 0.0155(10)
C125 0.0491(13) 0.0451(12) 0.0428(12) 0.0174(10) 0.0048(10) 0.0148(10)
C126 0.0539(14) 0.0467(12) 0.0358(11) 0.0160(10) 0.0024(10) 0.0147(10)
C127 0.0527(14) 0.0449(12) 0.0439(13) 0.0191(10) 0.0002(10) 0.0106(10)
C128 0.0505(14) 0.0610(15) 0.0420(13) 0.0219(11) 0.0053(10) 0.0143(11)
C129 0.080(2) 0.0598(16) 0.0439(14) 0.0118(12) 0.0117(13) 0.0098(14)
C130 0.102(3) 0.0627(18) 0.0573(19) -0.0015(15) 0.0146(17) 0.0024(16)
C131 0.102(3) 0.0554(17) 0.069(2) 0.0125(15) 0.0179(18) 0.0083(16)
C132 0.0686(17) 0.0455(13) 0.0521(15) 0.0144(11) 0.0085(12) 0.0091(11)
C133 0.0535(14) 0.0486(13) 0.0453(13) 0.0159(11) 0.0052(11) 0.0119(10)
C134 0.0588(15) 0.0510(14) 0.0431(13) 0.0130(11) 0.0062(11) 0.0114(11)
C135 0.0784(19) 0.0595(16) 0.0607(17) 0.0244(13) 0.0144(14) 0.0287(14)
C136 0.0662(18) 0.0647(17) 0.0654(18) 0.0286(14) -0.0005(14) 0.0057(13)
C137 0.0540(15) 0.0663(16) 0.0437(13) 0.0235(12) 0.0068(11) 0.0136(12)
C138 0.0511(14) 0.0546(14) 0.0371(12) 0.0167(10) 0.0024(10) 0.0097(10)
C139 0.0462(13) 0.0531(13) 0.0353(11) 0.0114(10) 0.0035(10) 0.0080(10)
C140 0.0521(14) 0.0582(14) 0.0354(12) 0.0143(10) 0.0030(10) 0.0124(11)
C141 0.0513(15) 0.0664(16) 0.0432(13) 0.0151(12) 0.0038(11) 0.0161(12)
C142 0.0485(14) 0.0672(16) 0.0449(14) 0.0169(12) 0.0079(11) 0.0094(12)
C143 0.0539(15) 0.0608(15) 0.0397(12) 0.0166(11) 0.0055(11) 0.0074(11)
C144 0.0498(16) 0.098(2) 0.0603(17) 0.0301(16) 0.0140(13) 0.0125(15)
C145 0.059(2) 0.154(4) 0.134(4) 0.093(3) 0.018(2) 0.006(2)
C146 0.071(2) 0.168(4) 0.077(2) 0.024(3) 0.035(2) 0.023(2)
C147 0.0528(18) 0.122(3) 0.086(2) 0.048(2) 0.0189(16) 0.0181(17)
C148 0.0538(14) 0.0563(14) 0.0370(12) 0.0151(10) 0.0050(10) 0.0145(11)
O101 0.0490(9) 0.0579(10) 0.0376(8) 0.0174(7) 0.0025(7) 0.0076(7)
O102 0.0501(9) 0.0453(8) 0.0385(8) 0.0188(7) 0.0086(7) 0.0078(7)
O103 0.0501(10) 0.0436(8) 0.0545(10) 0.0213(8) 0.0083(7) 0.0098(7)
O104 0.0674(11) 0.0475(9) 0.0398(9) 0.0148(7) 0.0045(8) 0.0205(8)
O105 0.0657(11) 0.0508(10) 0.0500(10) 0.0246(8) 0.0001(8) 0.0100(8)
O106 0.0518(10) 0.0675(11) 0.0395(9) 0.0240(8) 0.0069(7) 0.0139(8)

_geom_special_details
;
 All esds (except the esd in the dihedral angle between two l.s. planes)
 are estimated using the full covariance matrix.  The cell esds are taken
 into account individually in the estimation of esds in distances, angles
 and torsion angles; correlations between esds in cell parameters are only
 used when they are defined by crystal symmetry.  An approximate (isotropic)
 treatment of cell esds is used for estimating esds involving l.s. planes.
;

loop_
_geom_bond_atom_site_label_1
_geom_bond_atom_site_label_2
_geom_bond_distance
_geom_bond_site_symmetry_2
_geom_bond_publ_flag
C101 C102 1.370(3) . ?
C101 C109 1.434(3) . ?
C101 C148 1.516(3) . ?
C102 O101 1.391(3) . ?
C102 C103 1.420(3) . ?
C103 C104 1.368(3) . ?
C103 O102 1.388(3) . ?
C104 C110 1.431(3) . ?
C104 C113 1.528(3) . ?
C105 C106 1.351(4) . ?
C105 C110 1.420(3) . ?
C106 C107 1.402(4) . ?
C107 C108 1.367(4) . ?
C108 C109 1.406(4) . ?
C109 C110 1.437(3) . ?
C111 O101 1.437(3) . ?
C112 O102 1.440(3) . ?
C113 C114 1.521(3) . ?
C114 C119 1.389(3) . ?
C114 C115 1.396(3) . ?
C115 O103 1.373(3) . ?
C115 C116 1.400(3) . ?
C116 C117 1.388(3) . ?
C116 C124 1.515(3) . ?
C117 C118 1.392(3) . ?
C118 C119 1.394(3) . ?
C118 C120 1.532(4) . ?
C120 C123 1.530(4) . ?
C120 C121 1.540(4) . ?
C120 C122 1.545(4) . ?
C124 C125 1.518(3) . ?
C125 C126 1.372(3) . ?
C125 C133 1.425(3) . ?
C126 O104 1.391(3) . ?
C126 C127 1.423(3) . ?
C127 C128 1.369(3) . ?
C127 O105 1.384(3) . ?
C128 C134 1.425(4) . ?
C128 C137 1.506(3) . ?
C129 C130 1.356(4) . ?
C129 C134 1.419(4) . ?
C130 C131 1.405(5) . ?
C131 C132 1.354(4) . ?
C132 C133 1.408(3) . ?
C133 C134 1.429(4) . ?
C135 O104 1.436(3) . ?
C136 O105 1.415(3) . ?
C137 C138 1.518(4) . ?
C138 C143 1.372(4) . ?
C138 C139 1.411(3) . ?
C139 O106 1.364(3) . ?
C139 C140 1.395(3) . ?
C140 C141 1.388(4) . ?
C140 C148 1.530(3) 2_667 ?
C141 C142 1.390(4) . ?
C142 C143 1.396(4) . ?
C142 C144 1.535(4) . ?
C144 C147 1.501(4) . ?
C144 C145 1.530(5) . ?
C144 C146 1.534(5) . ?

loop_
_geom_angle_atom_site_label_1
_geom_angle_atom_site_label_2
_geom_angle_atom_site_label_3
_geom_angle
_geom_angle_site_symmetry_1
_geom_angle_site_symmetry_3
_geom_angle_publ_flag
C102 C101 C109 118.0(2) . . ?
C102 C101 C148 120.2(2) . . ?
C109 C101 C148 121.8(2) . . ?
C101 C102 O101 119.1(2) . . ?
C101 C102 C103 122.0(2) . . ?
O101 C102 C103 118.6(2) . . ?
C104 C103 O102 120.9(2) . . ?
C104 C103 C102 121.6(2) . . ?
O102 C103 C102 117.49(19) . . ?
C103 C104 C110 118.3(2) . . ?
C103 C104 C113 120.2(2) . . ?
C110 C104 C113 121.5(2) . . ?
C106 C105 C110 122.3(2) . . ?
C105 C106 C107 120.2(2) . . ?
C108 C107 C106 119.5(2) . . ?
C107 C108 C109 122.4(2) . . ?
C108 C109 C101 122.3(2) . . ?
C108 C109 C110 117.9(2) . . ?
C101 C109 C110 119.8(2) . . ?
C105 C110 C104 122.4(2) . . ?
C105 C110 C109 117.6(2) . . ?
C104 C110 C109 120.0(2) . . ?
C114 C113 C104 113.55(17) . . ?
C119 C114 C115 118.3(2) . . ?
C119 C114 C113 120.4(2) . . ?
C115 C114 C113 121.3(2) . . ?
O103 C115 C114 122.6(2) . . ?
O103 C115 C116 116.7(2) . . ?
C114 C115 C116 120.6(2) . . ?
C117 C116 C115 118.7(2) . . ?
C117 C116 C124 119.5(2) . . ?
C115 C116 C124 121.8(2) . . ?
C116 C117 C118 122.7(2) . . ?
C117 C118 C119 116.7(2) . . ?
C117 C118 C120 121.0(2) . . ?
C119 C118 C120 122.2(2) . . ?
C114 C119 C118 123.0(2) . . ?
C123 C120 C118 112.6(2) . . ?
C123 C120 C121 107.9(2) . . ?
C118 C120 C121 109.3(2) . . ?
C123 C120 C122 107.7(3) . . ?
C118 C120 C122 108.8(2) . . ?
C121 C120 C122 110.5(3) . . ?
C116 C124 C125 110.57(19) . . ?
C126 C125 C133 119.1(2) . . ?
C126 C125 C124 120.2(2) . . ?
C133 C125 C124 120.6(2) . . ?
C125 C126 O104 120.5(2) . . ?
C125 C126 C127 121.3(2) . . ?
O104 C126 C127 118.2(2) . . ?
C128 C127 O105 120.6(2) . . ?
C128 C127 C126 121.2(2) . . ?
O105 C127 C126 118.1(2) . . ?
C127 C128 C134 118.7(2) . . ?
C127 C128 C137 120.0(2) . . ?
C134 C128 C137 121.3(2) . . ?
C130 C129 C134 121.2(3) . . ?
C129 C130 C131 121.0(3) . . ?
C132 C131 C130 119.5(3) . . ?
C131 C132 C133 121.7(3) . . ?
C132 C133 C125 121.7(2) . . ?
C132 C133 C134 119.0(2) . . ?
C125 C133 C134 119.3(2) . . ?
C129 C134 C128 122.2(2) . . ?
C129 C134 C133 117.6(2) . . ?
C128 C134 C133 120.2(2) . . ?
C128 C137 C138 114.1(2) . . ?
C143 C138 C139 119.1(2) . . ?
C143 C138 C137 123.1(2) . . ?
C139 C138 C137 117.7(2) . . ?
O106 C139 C140 124.1(2) . . ?
O106 C139 C138 115.8(2) . . ?
C140 C139 C138 120.1(2) . . ?
C141 C140 C139 118.3(2) . . ?
C141 C140 C148 120.8(2) . 2_667 ?
C139 C140 C148 120.8(2) . 2_667 ?
C140 C141 C142 123.2(2) . . ?
C141 C142 C143 116.6(2) . . ?
C141 C142 C144 122.4(2) . . ?
C143 C142 C144 120.9(2) . . ?
C138 C143 C142 122.7(2) . . ?
C147 C144 C145 108.5(3) . . ?
C147 C144 C146 109.5(3) . . ?
C145 C144 C146 108.9(3) . . ?
C147 C144 C142 112.3(3) . . ?
C145 C144 C142 109.2(3) . . ?
C146 C144 C142 108.4(3) . . ?
C101 C148 C140 116.4(2) . 2_667 ?
C102 O101 C111 118.88(18) . . ?
C103 O102 C112 114.11(17) . . ?
C126 O104 C135 112.61(19) . . ?
C127 O105 C136 114.38(19) . . ?

_refine_diff_density_max         0.320
_refine_diff_density_min         -0.249
_refine_diff_density_rms         0.046


_exptl_crystal_recrystallization_method
'Re-crystallisation from solvent: Dichloromethane / Hexane'
